# Supplementary material for: Differentiation of the Contribution of Familiarity and Recollection to the Old/New Effects in Associative Recognition: Insight from Semantic Relation
Source: Brain Sci. 2023 Mar 25;13(4):553. doi: 10.3390/brainsci13040553 (PMC10136778; doi:10.3390/brainsci13040553)
Supplement: Supplementary file 1 [file brainsci-13-00553-s001.zip]

Archive with 16 entries (16 files):
- 350-500 93-94.spv
- 500-650 71-74.spv
- 500-650 72-74.spv
- 500-650 73-74.spv
- 500-650 81-84.spv
- 500-650 82-84.spv
- 500-650 83-84.spv
- 500-650 91-94.spv
- 500-650 92-94.spv
- 500-650 93-94.spv
- 650-850 71-74.spv
- 650-850 72-74.spv
- 650-850 73-74.spv
- 650-850 81-84.spv
- 650-850 82-84.spv
- 650-850 83-84.spv
